# Supplementary material for: Unraveling the mechanism of recognition of the 3’ splice site of the adenovirus major late promoter intron by the alternative splicing factor PUF60
Source: PLoS One. 2020 Nov 30;15(11):e0242725. doi: 10.1371/journal.pone.0242725 (PMC7703929; doi:10.1371/journal.pone.0242725)
Supplement: S5 File — (XLS) [file pone.0242725.s014.xls]

## Sheet: xnsaa_BPS30U_Aug14_2009
[PUF60 RRMs+UHM] (uM)	Molecular mass (kDa)		Error
1.97621	56.52	0.00197621	0.138334
12.8203	94.1	0.0128203	0.641016
37.2311	114.8	0.0372311	1.86155
12.7891	92.57	0.0127891	0.639453
7.09183	78.57	0.00709183	0.354591
110.067	122.8	0.110067	5.50336
88.9501	122.8	0.0889501	4.44751
11.4737	89.01	0.0114737	0.573684
4.50275	69.95	0.00450275	0.225137
apo
uM conc.	MW	Error
114.653	53	1.59
42.7344	48	1.44
7.02512	48	1.44
0	104.787
140	104.787
0	110.026
140	110.026
0	99.5477
140	99.5477
peaks	UV/Ri
HH_600ul	104.806		peaks	UV/Ri
HH_750ul	104.684		expected PUF60 RRMs+UHM:AdML3'=2:3	198.293
HH_dil1_750ul_081409	107.959		expected PUF60 RRMs+UHM:AdML3'=2:2	165
Ave=	105.816		expected PUF60 RRMs+UHM:AdML3'=2:1	126.112
AdML3'	627.853		Average Main Plateau	105.816
FIR alone	80.0914		PUF60 RRMs+UHM alone	80.0914
			AdML3' alone	627.853
expected FIR_DNA 2:1	126.112
expected FIR_DNA 2:2	165
expected FIR_DNA 2:3	198.293

## Sheet: TevFIR12_BPS30U_April02_2009
[PUF60 RRMs] (uM)	Molecular mass (kDa)	error
4.62553	25.4	1.27
8.42979	29.45	1.4725
10.5234	31.02	1.551
35.8638	42.17	2.1085
97.7872	52.16	2.608
120.213	54.63	2.7315
122.809	53.56	2.678
169.319	56.75	2.8375
1.78383	30.14	2.1098
145.574	55.09	2.7545
0	55.6369
180	55.6369
0	58.4187
180	58.4187
0	52.8551
180	52.8551
1ZU_750ul_new	44.606
mix_450ul	43.9465
750_dil	54.0354	peaks	UV/RI	Normalized UV/RI		peaks	Normalized UV/RI
Plateau Ave	47.5293	expected PUF60 RRMs:AdML3'=2:3	63.4001	284.943		expected PUF60 RRMs:AdML3'=2:3	284.943
		expected PUF60 RRMs:AdML3'=2:2	53.0322	238.346		expected PUF60 RRMs:AdML3'=2:2	238.346
		expected PUF60 RRMs:AdML3'=2:1	39.4036	177.094		expected PUF60 RRMs:AdML3'=2:1	177.094
		Average Main Plateau	47.5293	213.614		Average Main Plateau	213.614
		PUF60 RRMs alone	20.6888	92.9831		PUF60 RRMs alone	92.9831
		AdML3' alone	139.698	627.853		AdML3' alone	627.853
AdML3' in XNSAA Aug 2009 Expt
627.853
factor=	4.49436
