# Supplementary material for: Unraveling the mechanism of recognition of the 3’ splice site of the adenovirus major late promoter intron by the alternative splicing factor PUF60
Source: PLoS One. 2020 Nov 30;15(11):e0242725. doi: 10.1371/journal.pone.0242725 (PMC7703929; doi:10.1371/journal.pone.0242725)
Supplement: S6 File — (XLS) [file pone.0242725.s015.xls]

## Sheet: SEC_LS_050209a_060210a
						complex
Mwmono	23.5	kDa	23500		2	55300
DNA			8300		1
		1ZU analysis, April, 2009
		conc.	uM	MW[kDa]		error
		0.0001087	54.35	25.4	5.435e-05	1.27
	25	0.0001981	99.05	29.45	9.905e-05	1.4725
	100	0.0002473	123.65	31.02	0.00012365	1.551
	400	0.0008428	421.4	42.17	0.0004214	1.2651
	750	0.002298	1149	52.16	0.001149	1.5648
	750_dil	0.002825	1412.5	54.63	0.0014125	1.6389
	100ul_dil2	0.002886	1443	53.56	0.001443	1.6068
2009-04-02	mix_450ul	0.003979	1989.5	56.75	0.0019895	1.7025	max
2009-04-02	mix_300ul	4.192e-05	20.96	30.14	2.096e-05	0.9042
2009-04-02	1ZU_750ul_new	0.003421	1710.5	55.09	0.0017105	1.6527
2009-04-02	750ul_040209a	0.003421	1710.5	55.09	0.0017105	1.6527
	1ZU_100ul	0.0008428	421.4	42.17
	1ZU_300ul
	1ZU_25ul
	FIR_apo	0.0002512		23.58
	DNA_apo	0.000325		8.586
April, 2009		apex:
		mg/ml	molar conc.	uM conc.	MW	error	UV	RI	UV/RI
2009-04-01		0.0001087	4.62553e-09	0.00462553	25.4				#DIV/0!
	25	0.0001981	8.42979e-09	0.00842979	29.45		0.001263	2.641e-05	47.8228
	100	0.0002473	1.05234e-08	0.0105234	31.02				#DIV/0!
2009-04-01	400	0.0008428	3.58638e-08	0.0358638	42.17		0.0109	0.0002651	41.1166	saturated UV
	750	0.002298	9.77872e-08	0.0977872	52.16		0.5079	0.0003696		1374.19
04/02./09	750_dil	0.002825	1.20213e-07	0.120213	54.63		0.001252	2.317e-05	54.0354
2009-04-02	100ul_dil2	0.002886	1.22809e-07	0.122809	53.56		0.0006281	1.142e-05	55
	mix_450ul	0.003979	1.69319e-07	0.169319	56.75		0.01677	0.0003816	43.9465
	mix_300ul	4.192e-05	1.78383e-09	0.00178383	30.14				#DIV/0!
	1ZU_750ul_new	0.003421	1.45574e-07	0.145574	55.09		0.03527	0.0007907	44.606
2010-04-01	FIR+DNA_750ul	0.006314	2.68681e-07	0.268681	60.49		0.02948	0.0007059	41.7623
	FIR+DNA_150ul	0.0002064	8.78298e-09	0.00878298	30.06		0.001426	2.589e-05	55.0792
	FIR+DNA_750ul_dil	0.001544	6.57021e-08	0.0657021	48.71		0.007126	0.0001609	44.2884
	FIR_apo				23.2		0.0002291	1.039e-05	22.05
	DNA_apo				8.9		0.005259	3.04e-05	172.993
	1ZU_100ul	0.0008428	3.58638e-08		42.17		0.005958	0.0001256	47.4363
	1ZU_300ul	0.0008428	3.58638e-08	0.0358638	42.17
	1ZU_25ul	0			0
	FIR_apo						0.0005166	2.497e-05	20.6888	DNA/FIR ratio	6.75233
	DNA_apo						0.005363	3.839e-05	139.698	DNA/FIR before	16.7143
											peak s
August, 2009											#1~11.5 ml
											UV	RI	UV/RI
										1ZU_750ul_new			44.606
										mix_450ul			43.9465
										750_dil			54.0354
											average		47.5293
										peaks	UV/RI		MW
										1ZU_750ul_new	44.606		55.09
										mix_450ul	43.9465		56.75
										750_dil	54.0354		54.63
										DNA	139.698		8.8
										FIR alone (1+2)	20.6888		23.58
										expected FIR_DNA 2:1	39.4036		55.96	DNA/FIR ratio	6.75233
										expected FIR_DNA 2:2	53.0322		64.76
										expected FIR_DNA 2:3	63.4001		73.56
											MW	UV/RI		MW			Apr.09	old data
										FIR	23.58	20.6888		55.96			(2:2)/(2:1)	(2:2)/(2:1)
										DNA	8.8	139.698		64.76			1.34587	1.53191
														73.56
											DNA	FIR	UV/RI
										expected FIR_DNA 2:1	1	2	39.4036
										expected FIR_DNA 2:2	2	2	53.0322
										expected FIR_DNA 2:3	3	2	63.4001
										2010-04-01	MW	UV/RI		MW
										FIR	23.2	22.05		55.3
										DNA	8.9	172.993		64.76
														73.56
											DNA	FIR	UV/RI; April 2010	MW
										expected FIR_DNA 2:1; April 2010	1	2	45.7963	55.3
										expected FIR_DNA 2:2; April 2010	2	2	63.3478	64.2
										expected FIR_DNA 2:3; April 2010	3	2	76.6999	73.1
										expected FIR_DNA 1:1; April 2010	1	1	63.3478	32.1
										peaks	UV/RI		MW
										750 ul	41.7623		60.49	eror ~ 10%
										750ul_dil	44.2884		48.71
										150ul_dil	55.0792		30.06
										DNA	172.993		8.9
										FIR alone (1+2)	22.05		23.2
										expected FIR_DNA 2:1; April 2010	45.7963	2	55.3
										expected FIR_DNA 2:2; April 2010	63.3478	2	64.76
										expected FIR_DNA 2:3; April 2010	76.6999	2	73.56

## Sheet: Aug_14_2009
				A0.1%		complex
Mwmono	23.5	kDa	47970.7	0.53	2	104741
DNA			8800		1
			23.5	0.745
		1ZU analysis, April, 2009
		conc.	uM	MW[kDa]		error
		0.0001087	54.35	25.4	5.435e-05	1.27
	25	0.0001981	99.05	29.45	9.905e-05	1.4725
	100	0.0002473	123.65	31.02	0.00012365	1.551
	400	0.0008428	421.4	42.17	0.0004214	1.2651
	750	0.002298	1149	52.16	0.001149	1.5648
	750_dil	0.002825	1412.5	54.63	0.0014125	1.6389
	100ul_dil2	0.002886	1443	53.56	0.001443	1.6068
2009-04-02	mix_450ul	0.003979	1989.5	56.75	0.0019895	1.7025	max
2009-04-02	mix_300ul	4.192e-05	20.96	30.14	2.096e-05	0.9042
2009-04-02	1ZU_750ul_new	0.003421	1710.5	55.09	0.0017105	1.6527
2009-04-02	750ul_040209a	0.003421	1710.5	55.09	0.0017105	1.6527
	1ZU_100ul	0.0008428	421.4	42.17
	1ZU_300ul
	1ZU_25ul
	FIR_apo	0.0002512		23.58
	DNA_apo	0.000325		8.586
August, 2009		apex:
		mg/ml	molar conc.	uM conc.	MW	error	UV	RI	UV/RI
HH_dil2_100ul_081409		9.48e-05	1.97621e-09	0.00197621	56.52		0.0229	2.2232e-05	1030.05
HH_dil2_750ul_081409		0.000615	1.28203e-08	0.0128203	94.1		0.1384	0.0001239	1117.03
HH_dil1_750ul_081409		0.001786	3.72311e-08	0.0372311	114.8		0.3296	0.0003053	1079.59
HH_dil1_250ul_081409		0.0006135	1.27891e-08	0.0127891	92.57		0.1164	0.0001036	1123.55
HH_dil1_150ul		0.0003402	7.09183e-09	0.00709183	78.57		0.07347	7.116e-05	1032.46
HH_750ul		0.00528	1.10067e-07	0.110067	122.8		2.1858	0.002088	1046.84
HH_600ul		0.004267	8.89501e-08	0.0889501	122.8		1.483	0.001415	1048.06
HH_50ul		0.0005504	1.14737e-08	0.0114737	89.01		0.08536	7.629e-05	1118.89
HH25ul		0.000216	4.50275e-09	0.00450275	69.95		0.03281	3.054e-05	1074.33
DNA_alone			0	0			0.1067	1.521e-05	7015.12	DNA alone
FIR_peak in HH25			0				0.00337	4.434e-06	760.036	FIR alone
scaled from small FIR			0				0.003948	4.69e-06	841.791	FIR alone
		0.0008428	1.75691e-08	0.0175691	42.17			AVRG	800.914
		0			0
FIR_SF1_dil[FIR_SF1_091908b_stan]_P_N)	FIR_apo						0.07065	2.585e-05	2733.08	A280-= too high for DNA
	DNA_apo
FIR_200_091808b	FIR_apo						0.1014	3.592e-05	2822.94
HH_50ul_091809a							0.2382	3.527e-06	67536.1	DNA/FIR artio	23.924
												peak s
August, 2009												#1~11.5 ml
												UV	RI	UV/RI
BSA							0.02263	3.334e-05	678.764	0.7				1048.06
														1046.84
DNA_alone from HH_50ul			0	0			0.1073	1.709e-05	6278.53	DNA alone				1079.59
								AVRG	6646.82
April, 2010		apex:
		mg/ml	molar conc.	uM conc.	MW	error	UV	RI	UV/RI
FIR+DNA_750ul_042310a		0.006314	1.31622e-07	0.131622	60.46				#DIV/0!
												average		1058.16
											peaks	UV/RI	scaled UV/Ri	MW
											HH_600ul	1048.06	104.806	122.8
											HH_750ul	1046.84	104.684	122.8
											HH_dil1_750ul_081409	1079.59	107.959	114.8
											DNA	6278.53	627.853	8.8
											FIR alone	0	0	47.9707
											expected FIR_DNA 2:1	1261.12	126.112	104.741
											expected FIR_DNA 2:2	1650	165	113.541
											expected FIR_DNA 2:3	1982.93	198.293	122.341
												MW	UV/RI
											FIR	47.9707	800.914
											DNA	8.8	6278.53
												DNA	FIR	UV/RI	MW
											expected FIR_DNA 2:1	1	2	1261.12	104.741
											expected FIR_DNA 2:2	2	2	1650	113.541
											expected FIR_DNA 2:3	3	2	1982.93	122.341

## Sheet: Jan_08
		Mwmono	58.18	kDa	8.3	66.48		13.363	mg/mL
	FIR; Jan, 2008					FIR+DNA: Jan., 2008										DS8_120407
	conc.	uM	MW[kDa]			conc.	uM	MW[kDa]								conc.	uM	MW[kDa]
	0.1	1.7188	59	1.7188e-06		0.079	1.35785	60.64	1.35785e-06								0	101.6	0
	0.74	12.7191	62	1.27191e-05		0.087	1.49536	59.5	1.49536e-06								0	104	0
	4.83	83.0182	77.7	8.30182e-05			0		0								0	106	0
	3.71	63.7676	74.8	6.37676e-05		0.501	8.61121	96.06	8.61121e-06								0	117.1	0
	0.385	6.61739	60.4	6.61739e-06		1.05	18.0474	113	1.80474e-05								0	127	0
	0.02899	0.498281	58.8	4.98281e-07	D11_120407	3.41	58.6112	149	5.86112e-05														inj. Volume
							0		0														500	50	25	10
																							500								ESTIMATES 120807a
																																	costs: 120607a
																															gratis analyses		SET up fee:		325
																							conc.	inj. Volume									WT	a	195
																			315	325	DS*a	WT	1.3	500	50	25	10							b	195
																	WT	a	185	195	b	D11	1.5	500										c	195
																		b	185	195	c	D95	1.7	500							e	195		d	195
																		c	185	195	DS*a	SD8	1.4										D11	a	195
																	D11	a	185				(dilution from 2.5 mg/mL)			Nov., 2007								b	195
																		b	185															c	195
																		c	185				2.5	1.4	1.78571	1000	560							d	195
																		d	185				sample	buffer	final conc.						e	195
																		e	185				560	440	1.4								DS8	a	195
																	D11-95	a	185															b	195
																		b	185															c	195
																		c	185												e	195
																		e	185			injections from Dec. 4, 2007												d	195
																		d	185				conc.	dilution to bring to conc. From June, 07								processing:		3	363
																			448			WT	1.77	1.3										subtotal:	3028
																		total:	3168			D11	2.6														520		520
																																					3120
																			2428			SD8	2.2														520
																							dilutions from stocks received Dec. 3, 2007										costs: 120407a				224
																							SD8										SET up fee:		325		336	112
																		910					2.2	1.4	1.57143	1000	636.364						WT	a	195
																							sample	buffer	final conc.
																							636.364	363.636	1.4												4720
																																	D11	a	195
																							D11
																							2.6	1.5	1.73333	1000	576.923
																							sample	buffer	final conc.								DS8	a	195
																							576.923	423.077	1.5									b	195
																																		c	195
																															e	195
																																		d	195
																							WT									processing:		2	242
																							1.77	1.3	1.36154	1000	734.463							subtotal:	1737
																							sample	buffer	final conc.
																							734.463	265.537	1.3
																																		TOTAL:	4765
