# Supplementary material for: Unraveling the mechanism of recognition of the 3’ splice site of the adenovirus major late promoter intron by the alternative splicing factor PUF60
Source: PLoS One. 2020 Nov 30;15(11):e0242725. doi: 10.1371/journal.pone.0242725 (PMC7703929; doi:10.1371/journal.pone.0242725)
Supplement: S7 File — (XLS) [file pone.0242725.s016.xls]

## Sheet: deltaFA
[TevFIR12] (uM)	FA1	FA2	delta FA1	delta FA2	Ave delta FA	StdEV
0	21	22.3	0	0	0	0
1.19546	26.3	26.5	5.3	4.2	4.75	0.777817
2.39093	29.1	26.2	8.1	3.9	6	2.96985
5.02095	31.1	33.8	10.1	11.5	10.8	0.989949
10.0419	37.3	38.3	16.3	16	16.15	0.212132
14.3456	42	43.9	21	21.6	21.3	0.424264
23.9093	48	47.7	27	25.4	26.2	1.13137
38.2549	52.4	55.1	31.4	32.8	32.1	0.989949
52.6005	57.2	58.9	36.2	36.6	36.4	0.282843
76.5098	62.9	63	41.9	40.7	41.3	0.848528
105.201	66.5	67	45.5	44.7	45.1	0.565685
153.02	73.9	74	52.9	51.7	52.3	0.848528
200.838	71.4	72.8	50.4	50.5	50.45	0.0707107
258.22	72.5	73.5	51.5	51.2	51.35	0.212132

## Sheet: 163814
Plate information
Plate	Repeat	Barcode	Chamber temperature at start	Chamber temperature at end	Humidity at start	Humidity at end	Ambient temperature at start	Ambient temperature at end	Formula	Measurement date
1	1	Hsin-hao	N/A	N/A	N/A	N/A	N/A	N/A	mP value for FP measurement = 1000 * (S - G * P) / (S + G * P) where S = <detector 2 or Crews FP Fluorescein Dual(1) channel 2> P = <detector 1 or Crews FP Fluorescein Dual(1) channel 1> G = G-factor	2009-12-22 16:38:13
Background information
Plate	Label	Result	Signal	Flashes/Time	Meastime	MeasInfo
1	Crews FP Fluorescein Dual	0	64146035	100	1899-12-31	De=1st Ex=Top Em=Top Wdw=N/A
1	Crews FP Fluorescein Dual	0	64098306	100	1899-12-31	De=2nd Ex=Top Em=Top Wdw=N/A
Calculated results: mP value for FP measurement = 1000 * (S - G * P) / (S + G * P) where S = <detector 2 or Crews FP Fluorescein Dual(1) channel 2> P = <detector 1 or Crews FP Fluorescein Dual(1) channel 1> G = G-factor
	1	2	3	4	5	6	7	8	9	10	11	12	13	14	15	16	17	18	19	20	21	22	23	24
A
B
C
D
E
F
G	263.1		39	43.1	46	54.9	61.8	70.4	76.7	83.4	91.4	96.5	107	103.4	104.9	31.2
H	215.8		39.2	38.8	49.9	56.3	64.4	69.9	80.4	85.8	91.6	97.2	107	105.4	106.3	33
I
J
K
L
M
N
O
P
Plate information
Plate	Repeat	Barcode	Chamber temperature at start	Chamber temperature at end	Humidity at start	Humidity at end	Ambient temperature at start	Ambient temperature at end	Formula	Measurement date
1	1	Hsin-hao	N/A	N/A	N/A	N/A	N/A	N/A	Fluorescence anisotropy (FA) = 1000 * (S - G * P) / (S + G * 2 * P) where S = <detector 2 or Crews FP Fluorescein Dual(1) channel 2> P = <detector 1 or Crews FP Fluorescein Dual(1) channel 1> G = G-factor	2009-12-22 16:38:13
Background information
Plate	Label	Result	Signal	Flashes/Time	Meastime	MeasInfo
1	Crews FP Fluorescein Dual	0	64146035	100	1899-12-31	De=1st Ex=Top Em=Top Wdw=N/A
1	Crews FP Fluorescein Dual	0	64098306	100	1899-12-31	De=2nd Ex=Top Em=Top Wdw=N/A
Calculated results: Fluorescence anisotropy (FA) = 1000 * (S - G * P) / (S + G * 2 * P) where S = <detector 2 or Crews FP Fluorescein Dual(1) channel 2> P = <detector 1 or Crews FP Fluorescein Dual(1) channel 1> G = G-factor
	1	2	3	4	5	6	7	8	9	10	11	12	13	14	15	16	17	18	19	20	21	22	23	24
A
B
C
D
E
F
G	192.3		26.3	29.1	31.1	37.3	42	48	52.4	57.2	62.9	66.5	73.9	71.4	72.5	21
H	155		26.5	26.2	33.8	38.3	43.9	47.7	55.1	58.9	63	67	74	72.8	73.5	22.3
I
J
K
L
M
N
O
P
Plate information
Plate	Repeat	Barcode	Chamber temperature at start	Chamber temperature at end	Humidity at start	Humidity at end	Ambient temperature at start	Ambient temperature at end	Formula	Measurement date
1	1	Hsin-hao	N/A	N/A	N/A	N/A	N/A	N/A	Total fluorescence intensity = S + 2 * P where S = <detector 2 or Crews FP Fluorescein Dual(1) channel 2> P = <detector 1 or Crews FP Fluorescein Dual(1) channel 1>	2009-12-22 16:38:13
Background information
Plate	Label	Result	Signal	Flashes/Time	Meastime	MeasInfo
1	Crews FP Fluorescein Dual	0	64146035	100	1899-12-31	De=1st Ex=Top Em=Top Wdw=N/A
1	Crews FP Fluorescein Dual	0	64098306	100	1899-12-31	De=2nd Ex=Top Em=Top Wdw=N/A
Calculated results: Total fluorescence intensity = S + 2 * P where S = <detector 2 or Crews FP Fluorescein Dual(1) channel 2> P = <detector 1 or Crews FP Fluorescein Dual(1) channel 1>
	1	2	3	4	5	6	7	8	9	10	11	12	13	14	15	16	17	18	19	20	21	22	23	24
A
B
C
D
E
F
G	2153611		72782707	78635636	81551681	78763902	79803527	80454984	80964209	85382034	88219566	85016103	85759780	88030116	94044253	84419240
H	2428246		69725109	78782295	81175025	77663956	81397155	81345582	80139493	86163312	84483041	84689186	85163886	84094852	93412724	86660116
I
J
K
L
M
N
O
P
Plate information
Plate	Repeat	Barcode	Chamber temperature at start	Chamber temperature at end	Humidity at start	Humidity at end	Ambient temperature at start	Ambient temperature at end	Group	Label	ScanX	ScanY	Measinfo	Kinetics	Measurement date
1	1	Hsin-hao	24.34	24.29	12.9	13.5	24.73	24.87	1	Crews FP Fluorescein Dual(1)	0	0	De=1st Ex=Top Em=Top Wdw=N/A	0	2009-12-22 16:38:13
Background information
Plate	Label	Result	Signal	Flashes/Time	Meastime	MeasInfo
1	Crews FP Fluorescein Dual	0	64146035	100	1899-12-31	De=1st Ex=Top Em=Top Wdw=N/A
1	Crews FP Fluorescein Dual	0	64098306	100	1899-12-31	De=2nd Ex=Top Em=Top Wdw=N/A
Results for Crews FP Fluorescein Dual - P channel (RFU)
	1	2	3	4	5	6	7	8	9	10	11	12	13	14	15	16	17	18	19	20	21	22	23	24
A
B
C
D
E
F
G	626058		25026976	26970179	27919596	26812294	27046807	27115370	27174042	28528856	29317971	28156758	28199177	29016303	30966344	29170289
H	735304		23972432	27093710	27722220	26413743	27539114	27423798	26830218	28742577	28072518	28033944	28001531	27682352	30728956	29909668
I
J
K
L
M
N
O
P
Plate information
Plate	Repeat	Barcode	Chamber temperature at start	Chamber temperature at end	Humidity at start	Humidity at end	Ambient temperature at start	Ambient temperature at end	Group	Label	ScanX	ScanY	Measinfo	Kinetics	Measurement date
1	1	Hsin-hao	24.34	24.29	12.9	13.5	24.73	24.87	1	Crews FP Fluorescein Dual(1)	0	0	De=2nd Ex=Top Em=Top Wdw=N/A	0	2009-12-22 16:38:13
Background information
Plate	Label	Result	Signal	Flashes/Time	Meastime	MeasInfo
1	Crews FP Fluorescein Dual	0	64146035	100	1899-12-31	De=1st Ex=Top Em=Top Wdw=N/A
1	Crews FP Fluorescein Dual	0	64098306	100	1899-12-31	De=2nd Ex=Top Em=Top Wdw=N/A
Results for Crews FP Fluorescein Dual - S channel (RFU)
	1	2	3	4	5	6	7	8	9	10	11	12	13	14	15	16	17	18	19	20	21	22	23	24
A
B
C
D
E
F
G	901495		22728755	24695278	25712489	25139314	25709913	26224244	26616125	28324322	29583624	28702587	29361426	29997510	32111565	26078662
H	957638		21780245	24594875	25730585	24836470	26318927	26497986	26479057	28678158	28338005	28621298	29160824	28730148	31954812	26840780
I
J
K
L
M
N
O
P
Basic assay information
Assay ID:	12490
Assay Started:	2009-12-22 16:38:01
Assay Finished:	2009-12-22 16:38:21
Assay Exported:	2009-12-22 16:38:24
Protocol ID:	100270
Protocol Name:	FP FBP-FIR-FUSE
Serial#:	1010026
Protocol information
Protocol name................................................... FP FBP-FIR-FUSE
Plate type:
Name of the plate type.......................................... 384 Costar
Number of the wells in the plate................................ 24x16
Height of the plate............................................. 14.31 mm
Coordinates of Corners:
12.16 mm x------------------------------------------------------ x 115.49 mm
8.86 mm 8.86 mm
12.16 mm x------------------------------------------------------ x 115.49 mm
76.32 mm 76.32 mm
Protocol:
Platemap:
Plate........................................................... 1
Number of repeats............................................... 1
Number of rows.................................................. 16
Number of columns............................................... 24
Height of measurement........................................... Defined in label
Mode of measurement............................................. By Rows bi-directional
Rotated plate................................................... No
x------------------------------------------------------------------------------------------------------------------------------------------------ x
| |
| |
| |
| |
| |
| |
| -- -- -- -- -- -- -- -- -- -- -- -- -- -- -- |
| -- -- -- -- -- -- -- -- -- -- -- -- -- -- -- |
| |
| |
| |
| |
| |
| |
| |
| |
x------------------------------------------------------------------------------------------------------------------------------------------------ x
-- = Undefined
Calculations:
Plate........................................................... 1
Formula name................................................... mP value for FP measurement
Formula........................................................ 1000 * (S - G * P) / (S + G * P) where S = <detector 2 or Crews FP Fluorescein Dual channel 2> P = <detector 1 or Crews FP Fluorescein Dual channel 1> G = G-factor
Formula name................................................... Fluorescence anisotropy (FA)
Formula........................................................ 1000 * (S - G * P) / (S + G * 2 * P) where S = <detector 2 or Crews FP Fluorescein Dual channel 2> P = <detector 1 or Crews FP Fluorescein Dual channel 1> G = G-factor
Formula name................................................... Total fluorescence intensity
Formula........................................................ S + 2 * P where S = <detector 2 or Crews FP Fluorescein Dual channel 2> P = <detector 1 or Crews FP Fluorescein Dual channel 1>
Auto export parameters:
Export Format................................................... Plate2
Each plate to separate File..................................... No
Plates to export................................................ All
Labels to export................................................ All
Include Basic Assay Information................................. Yes
Include Protocol Information.................................... Yes
Include Error and Warning Information........................... Yes
Place Assay Information at...................................... End of file
Include Basic Plate Information................................. Yes
Background Information.......................................... Yes
Place Plate Information at...................................... Beginning of plate
File Name Format................................................ C:\Documents and Settings\Tecan\ScreeningData\Braddock Lab\<Date>\<Time>.csv
Field Separator to use.......................................... System
Columns......................................................... Plate Barcode Well CalcResultI Signal Flashes/Time MeasTime
Protocol info level............................................. Large
Add plate number to the file name............................... Yes
Protocol notes..................................................
Is label meas. height used...................................... Yes
Instrument:
Serial number................................................... 1010026
Product name.................................................... EnVision
Nickname........................................................ EnVision
Operations:
Plate 1
Group 1
Measurement
Label..................................................... Crews FP Fluorescein Dual
Labels:
Crews FP Fluorescein Dual....................................... 5000004
Mirror.......................................................... FITC FP Dual
Exc. filter..................................................... FITC FP 480
Ems. filter..................................................... FITC FP P-pol 535
2nd ems. filter................................................. FITC FP S-pol 535
Measurement height.............................................. 6.4 mm
Number of flashes............................................... 100
Number of flashes integrated.................................... 1
PMT gain........................................................ 750
2nd PMT gain.................................................... 750
G-factor........................................................ 0.84
Limits of excitation light...................................... 100%
Range of excitation light....................................... 100%
Reference AD gain............................................... 2
Reference signal................................................ 425415
Last edited..................................................... 8/4/2009 3:05:00 PM
Last edited by.................................................. EnVision
Factory preset.................................................. No
Filters:
FITC FP 480 ................................................... 104
Filter type.................................................... Excitation
Description.................................................... X480 CWL=480nm BW=30nm Tmin=70%
Used with...................................................... Absorbance DELFIA - Time-resolved Fluorescence Fluorescence Intensity Fluorescence Polarization LANCE - Time-resolved Fluorescence
Last edited.................................................... 10/26/2006 5:07:16 PM
Last edited by................................................. Installation
Factory preset................................................. Yes
FITC FP P-pol 535 ............................................. 209
Filter type.................................................... Emission (P)
Description.................................................... M535p CWL=535nm BW=40nm Tmin=80%
Used with...................................................... Fluorescence Polarization
Last edited.................................................... 10/26/2006 5:07:16 PM
Last edited by................................................. Installation
Factory preset................................................. Yes
FITC FP S-pol 535 ............................................. 208
Filter type.................................................... Emission (S)
Description.................................................... M535s CWL=535nm BW=40nm Tmin=80%
Used with...................................................... Fluorescence Polarization
Last edited.................................................... 10/26/2006 5:07:16 PM
Last edited by................................................. Installation
Factory preset................................................. Yes
Mirror modules:
FITC FP Dual .................................................. 481
Used by........................................................ Top
Dual........................................................... Yes
Description.................................................... D505fp/D535
Used with...................................................... Fluorescence Polarization
Last edited.................................................... 5/8/2007 3:57:31 PM
Last edited by................................................. EnVision
Factory preset................................................. Yes
Exported with EnVision Workstation version 1.08 Rev.3
