# Supplementary material for: Unraveling the mechanism of recognition of the 3’ splice site of the adenovirus major late promoter intron by the alternative splicing factor PUF60
Source: PLoS One. 2020 Nov 30;15(11):e0242725. doi: 10.1371/journal.pone.0242725 (PMC7703929; doi:10.1371/journal.pone.0242725)
Supplement: S8 File — (XLS) [file pone.0242725.s017.xls]

## Sheet: Process FA
[xnsaa]uM	r Read 1	r Read 2	delta r Read1	delta r Read 2	delta r Ave	delta r StdEV
0	22.4	20.7	0	0	0	0
1.54306	68.6	67.5	46.2	46.8	46.5	0.424264
3.08613	86	84.4	63.6	63.7	63.65	0.0707107
6.17225	36.1	36.2	13.7	15.5	14.6	1.27279
12.3445	53.2	43	30.8	22.3	26.55	6.01041
24.689	62.2	59.4	39.8	38.7	39.25	0.777817
49.378	99.1	97.7	76.7	77	76.85	0.212132
98.756	110.2	111.8	87.8	91.1	89.45	2.33345
149.898	121.1	120.8	98.7	100.1	99.4	0.989949
197.512	128.4	129.4	106	108.7	107.35	1.90919
[fir12]uM	r Read 1	r Read 2	delta r Read1	delta r Read 2	delta r Ave	delta r StdEV
0	22.4	20.7	0	0	0	0
1.52225	21	23.8	-1.4	3.1	0.85	3.18198
3.0445	25.7	22.2	3.3	1.5	2.4	1.27279
6.089	30.7	30.2	8.3	9.5	8.9	0.848528
12.178	39.9	37.1	17.5	16.4	16.95	0.777817
24.356	46.4	45.7	24	25	24.5	0.707107
49.0503	58.2	55.8	35.8	35.1	35.45	0.494975
98.1006	67.6	65.2	45.2	44.5	44.85	0.494975
150.111	72.2	69.4	49.8	48.7	49.25	0.777817
196.201	75.4	72.7	53	52	52.5	0.707107

## Sheet: 153625.csv
Plate information
Plate	Repeat	Barcode	Inside temperature at start	Inside temperature at end	Humidity at start	Humidity at end	Ambient temperature at start	Ambient temperature at end	Formula	Measurement date
1	1		N/A	N/A	N/A	N/A	N/A	N/A	mP value for FP measurement = 1000 * (S - G * P) / (S + G * P) where S = <detector 2 or Crews FP Fluorescein Dual(1) channel 2> P = <detector 1 or Crews FP Fluorescein Dual(1) channel 1> G = G-factor	2009-04-24 15:36:24
Background information
Plate	Label	Result	Signal	Flashes/Time	Meastime	MeasInfo
1	Crews FP Fluorescein Dual	0	55110873	100	1904-01-01	De=1st Ex=Top Em=Top Wdw=N/A
1	Crews FP Fluorescein Dual	0	55065107	100	1904-01-01	De=2nd Ex=Top Em=Top Wdw=N/A
Calculated results: mP value for FP measurement = 1000 * (S - G * P) / (S + G * P) where S = <detector 2 or Crews FP Fluorescein Dual(1) channel 2> P = <detector 1 or Crews FP Fluorescein Dual(1) channel 1> G = G-factor
	1	2	3	4	5	6	7	8	9	10	11	12	13	14	15	16	17	18	19	20	21	22	23	24
A
B
C
D
E
F
G	33.2	99.5	123.7	53.2	77.7	90.5	141.6	156.7	171.3	181
H	30.8	97.9	121.5	53.3	63.1	86.5	139.7	158.8	170.8	182.3
I	601	31.2	38.1	45.4	58.6	68	84.9	98	104.6	108.9
J	628.1	35.3	32.9	44.6	54.7	67	81.4	94.8	100.6	105.2
K
L
M
N
O
P
Plate information
Plate	Repeat	Barcode	Inside temperature at start	Inside temperature at end	Humidity at start	Humidity at end	Ambient temperature at start	Ambient temperature at end	Formula	Measurement date
1	1		N/A	N/A	N/A	N/A	N/A	N/A	Fluorescence anisotropy (FA) = 1000 * (S - G * P) / (S + G * 2 * P) where S = <detector 2 or Crews FP Fluorescein Dual(1) channel 2> P = <detector 1 or Crews FP Fluorescein Dual(1) channel 1> G = G-factor	2009-04-24 15:36:24
Background information
Plate	Label	Result	Signal	Flashes/Time	Meastime	MeasInfo
1	Crews FP Fluorescein Dual	0	55110873	100	1904-01-01	De=1st Ex=Top Em=Top Wdw=N/A
1	Crews FP Fluorescein Dual	0	55065107	100	1904-01-01	De=2nd Ex=Top Em=Top Wdw=N/A
Calculated results: Fluorescence anisotropy (FA) = 1000 * (S - G * P) / (S + G * 2 * P) where S = <detector 2 or Crews FP Fluorescein Dual(1) channel 2> P = <detector 1 or Crews FP Fluorescein Dual(1) channel 1> G = G-factor
	1	2	3	4	5	6	7	8	9	10	11	12	13	14	15	16	17	18	19	20	21	22	23	24
A
B
C
D
E
F
G	22.4	68.6	86	36.1	53.2	62.2	99.1	110.2	121.1	128.4
H	20.7	67.5	84.4	36.2	43	59.4	97.7	111.8	120.8	129.4
I	501.1	21	25.7	30.7	39.9	46.4	58.2	67.6	72.2	75.4
J	529.7	23.8	22.2	30.2	37.1	45.7	55.8	65.2	69.4	72.7
K
L
M
N
O
P
Plate information
Plate	Repeat	Barcode	Inside temperature at start	Inside temperature at end	Humidity at start	Humidity at end	Ambient temperature at start	Ambient temperature at end	Formula	Measurement date
1	1		N/A	N/A	N/A	N/A	N/A	N/A	Total fluorescence intensity = S + 2 * P where S = <detector 2 or Crews FP Fluorescein Dual(1) channel 2> P = <detector 1 or Crews FP Fluorescein Dual(1) channel 1>	2009-04-24 15:36:24
Background information
Plate	Label	Result	Signal	Flashes/Time	Meastime	MeasInfo
1	Crews FP Fluorescein Dual	0	55110873	100	1904-01-01	De=1st Ex=Top Em=Top Wdw=N/A
1	Crews FP Fluorescein Dual	0	55065107	100	1904-01-01	De=2nd Ex=Top Em=Top Wdw=N/A
Calculated results: Total fluorescence intensity = S + 2 * P where S = <detector 2 or Crews FP Fluorescein Dual(1) channel 2> P = <detector 1 or Crews FP Fluorescein Dual(1) channel 1>
	1	2	3	4	5	6	7	8	9	10	11	12	13	14	15	16	17	18	19	20	21	22	23	24
A
B
C
D
E
F
G	57231392	34978447	39822008	41430736	29908357	32846410	48803964	58368308	68836941	71792288
H	54196933	31651586	38361572	39196752	24503120	28699604	48504715	59593415	77949298	82297907
I	2757065	50595298	58878259	57485035	57033566	66421802	62256175	61657994	66645352	64904026
J	2978559	47256807	57071520	56572954	56367074	63554554	62068369	62115216	66206768	64382574
K
L
M
N
O
P
Plate information
Plate	Repeat	Barcode	Inside temperature at start	Inside temperature at end	Humidity at start	Humidity at end	Ambient temperature at start	Ambient temperature at end	Group	Label	ScanX	ScanY	Measinfo	Kinetics	Measurement date
1	1		28.05	28.14	23.9	24.2	26.59	26.5	1	Crews FP Fluorescein Dual(1)	0	0	De=1st Ex=Top Em=Top Wdw=N/A	0	2009-04-24 15:36:24
Background information
Plate	Label	Result	Signal	Flashes/Time	Meastime	MeasInfo
1	Crews FP Fluorescein Dual	0	55110873	100	1904-01-01	De=1st Ex=Top Em=Top Wdw=N/A
1	Crews FP Fluorescein Dual	0	55065107	100	1904-01-01	De=2nd Ex=Top Em=Top Wdw=N/A
Results for Crews FP Fluorescein Dual - P channel (RFU)
	1	2	3	4	5	6	7	8	9	10	11	12	13	14	15	16	17	18	19	20	21	22	23	24
A
B
C
D
E
F
G	19750395	11560863	12940897	14118680	10031356	10922833	15656429	18516701	21598221	22356640
H	18731506	10472461	12485957	13356505	8297241	9569273	15581831	18875435	24465334	25601066
I	513361	17482137	20257590	19687428	19368405	22420490	20781099	20398895	21950141	21312394
J	524604	16286912	19698874	19384660	19190836	21466021	20766952	20596274	21865707	21195835
K
L
M
N
O
P
Plate information
Plate	Repeat	Barcode	Inside temperature at start	Inside temperature at end	Humidity at start	Humidity at end	Ambient temperature at start	Ambient temperature at end	Group	Label	ScanX	ScanY	Measinfo	Kinetics	Measurement date
1	1		28.05	28.14	23.9	24.2	26.59	26.5	1	Crews FP Fluorescein Dual(1)	0	0	De=2nd Ex=Top Em=Top Wdw=N/A	0	2009-04-24 15:36:24
Background information
Plate	Label	Result	Signal	Flashes/Time	Meastime	MeasInfo
1	Crews FP Fluorescein Dual	0	55110873	100	1904-01-01	De=1st Ex=Top Em=Top Wdw=N/A
1	Crews FP Fluorescein Dual	0	55065107	100	1904-01-01	De=2nd Ex=Top Em=Top Wdw=N/A
Results for Crews FP Fluorescein Dual - S channel (RFU)
	1	2	3	4	5	6	7	8	9	10	11	12	13	14	15	16	17	18	19	20	21	22	23	24
A
B
C
D
E
F
G	17730602	11856721	13940214	13193376	9845645	11000744	17491106	21334906	25640499	27079008
H	16733921	10706664	13389658	12483742	7908638	9561058	17341053	21842545	29018630	31095775
I	1730343	15631024	18363079	18110179	18296756	21580822	20693977	20860204	22745070	22279238
J	1929351	14682983	17673772	17803634	17985402	20622512	20534465	20922668	22475354	21990904
K
L
M
N
O
P
Basic assay information
Assay ID:	10626
Assay Started:	2009-04-24 15:36:10
Assay Finished:	2009-04-24 15:36:31
Assay Exported:	2009-04-24 15:36:32
Protocol ID:	100270
Protocol Name:	FP FBP-FIR-FUSE
Serial#:	1010026
Protocol information
Protocol name................................................... FP FBP-FIR-FUSE
Plate type:
Name of the plate type.......................................... 384 Costar
Number of the wells in the plate................................ 24x16
Height of the plate............................................. 14.31 mm
Coordinates of Corners:
12.16 mm x------------------------------------------------------ x 115.49 mm
8.86 mm 8.86 mm
12.16 mm x------------------------------------------------------ x 115.49 mm
76.32 mm 76.32 mm
Protocol:
Platemap:
Plate........................................................... 1
Number of repeats............................................... 1
Number of rows.................................................. 16
Number of columns............................................... 24
Height of measurement........................................... Defined in label
Mode of measurement............................................. By Rows bi-directional
Rotated plate................................................... No
x------------------------------------------------------------------------------------------------------------------------------------------------ x
| |
| |
| |
| |
| |
| |
| -- -- -- -- -- -- -- -- -- -- |
| -- -- -- -- -- -- -- -- -- -- |
| -- -- -- -- -- -- -- -- -- -- |
| -- -- -- -- -- -- -- -- -- -- |
| |
| |
| |
| |
| |
| |
x------------------------------------------------------------------------------------------------------------------------------------------------ x
-- = Undefined
Calculations:
Plate........................................................... 1
Formula name................................................... mP value for FP measurement
Formula........................................................ 1000 * (S - G * P) / (S + G * P) where S = <detector 2 or Crews FP Fluorescein Dual channel 2> P = <detector 1 or Crews FP Fluorescein Dual channel 1> G = G-factor
Formula name................................................... Fluorescence anisotropy (FA)
Formula........................................................ 1000 * (S - G * P) / (S + G * 2 * P) where S = <detector 2 or Crews FP Fluorescein Dual channel 2> P = <detector 1 or Crews FP Fluorescein Dual channel 1> G = G-factor
Formula name................................................... Total fluorescence intensity
Formula........................................................ S + 2 * P where S = <detector 2 or Crews FP Fluorescein Dual channel 2> P = <detector 1 or Crews FP Fluorescein Dual channel 1>
Auto export parameters:
Export Format................................................... Plate2
Each plate to separate File..................................... No
Plates to export................................................ All
Labels to export................................................ All
Include Basic Assay Information................................. Yes
Include Protocol Information.................................... Yes
Include Error and Warning Information........................... Yes
Place Assay Information at...................................... End of file
Include Basic Plate Information................................. Yes
Background Information.......................................... Yes
Place Plate Information at...................................... Beginning of plate
File Name Format................................................ C:\Documents and Settings\Tecan\ScreeningData\Braddock Lab\<Date>\<Time>.csv
Field Separator to use.......................................... System
Columns......................................................... Plate Barcode Well CalcResultI Signal Flashes/Time MeasTime
Protocol info level............................................. Large
Add plate number to the file name............................... Yes
Protocol notes..................................................
Is label meas. height used...................................... Yes
Instrument:
Serial number................................................... 1010026
Product name.................................................... EnVision
Nickname........................................................ EnVision
Operations:
Plate 1
Group 1
Measurement
Label..................................................... Crews FP Fluorescein Dual
Labels:
Crews FP Fluorescein Dual....................................... 5000004
Mirror.......................................................... FITC FP Dual
Exc. filter..................................................... FITC FP 480
Ems. filter..................................................... FITC FP P-pol 535
2nd ems. filter................................................. FITC FP S-pol 535
Measurement height.............................................. 5.7 mm
Number of flashes............................................... 100
Number of flashes integrated.................................... 1
PMT gain........................................................ 750
2nd PMT gain.................................................... 750
G-factor........................................................ 0.84
Limits of excitation light...................................... 100%
Range of excitation light....................................... 100%
Reference AD gain............................................... 2
Reference signal................................................ 425415
Last edited..................................................... 4/24/2009 3:30:00 PM
Last edited by.................................................. EnVision
Factory preset.................................................. No
Filters:
FITC FP 480 ................................................... 104
Filter type.................................................... Excitation
Description.................................................... X480 CWL=480nm BW=30nm Tmin=70%
Used with...................................................... Absorbance DELFIA - Time-resolved Fluorescence Fluorescence Intensity Fluorescence Polarization LANCE - Time-resolved Fluorescence
Last edited.................................................... 10/26/2006 5:07:16 PM
Last edited by................................................. Installation
Factory preset................................................. Yes
FITC FP P-pol 535 ............................................. 209
Filter type.................................................... Emission (P)
Description.................................................... M535p CWL=535nm BW=40nm Tmin=80%
Used with...................................................... Fluorescence Polarization
Last edited.................................................... 10/26/2006 5:07:16 PM
Last edited by................................................. Installation
Factory preset................................................. Yes
FITC FP S-pol 535 ............................................. 208
Filter type.................................................... Emission (S)
Description.................................................... M535s CWL=535nm BW=40nm Tmin=80%
Used with...................................................... Fluorescence Polarization
Last edited.................................................... 10/26/2006 5:07:16 PM
Last edited by................................................. Installation
Factory preset................................................. Yes
Mirror modules:
FITC FP Dual .................................................. 481
Used by........................................................ Top
Dual........................................................... Yes
Description.................................................... D505fp/D535
Used with...................................................... Fluorescence Polarization
Last edited.................................................... 5/8/2007 3:57:31 PM
Last edited by................................................. EnVision
Factory preset................................................. Yes
Exported with EnVision Workstation version 1.08 Rev.3
